# Supplementary material for: Identification of pandemic clade-specific genetic marker with genomic insight into Vibrio parahaemolyticus
Source: Access Microbiol. 2026 Feb 26;8(2):001067.v4. doi: 10.1099/acmi.0.001067.v4 (PMC12945327; doi:10.1099/acmi.0.001067.v4)
Supplement: Uncited Supplementary Material 2. [file acmi-8-01067-s002.xlsx]

## Sheet: Table_S1
Table S1. List of strains from the RIMD collection and their characteistics.
No.	Strain	Serotype	Year of isolation	Country*	BAPS subcluster	GS-PCR	orf8-PCR	PGS-PCR	VPaI5-PCR	Accession number
1	RIMD2210053	O4:K12	1972	Japan	18.1	−	−	−	−	DRR612069
2	RIMD2210063	O4:K8	1972	Japan	1.1	−	−	−	−	DRR612070
3	RIMD2210065	O4:K8	1967	Japan	1.1	−	−	−	−	DRR612071
4	RIMD2210066	O2:K3	1967	Japan	5.1	−	−	−	−	DRR612072
5	RIMD2210067	O3:K7	1967	Japan	3.3	−	−	−	−	DRR612073
6	RIMD2210072	O3:K58	1967	Japan	15.1	−	−	−	−	DRR612074
7	RIMD2210073	O5:K15	1967	Japan	16.2	−	−	−	−	DRR612075
8	RIMD2210074	O3:K33	1967	Japan	15.1	−	−	−	−	DRR612076
9	RIMD2210076	OUT:K13	1967	Japan	18.7	−	−	−	−	DRR612077
10	RIMD2210077	O8:K39	1967	Japan	18.7	−	−	−	−	DRR612078
11	RIMD2210078	O1:K38	1967	Japan	18.7	−	−	−	−	DRR612079
12	RIMD2210079	O3:K29	1967	Japan	14.1	−	−	−	−	DRR612080
13	RIMD2210081	O4:K10	1967	Japan	7.2	−	−	−	−	DRR612081
14	RIMD2210083	O5:K61	1967	Japan	5.1	−	−	−	−	DRR612082
15	RIMD2210086	O4:K12	1968	Japan	18.7	−	−	−	−	DRR612083
16	RIMD2210087	O4:K34	1968	Japan	18.7	−	−	−	−	DRR612084
17	RIMD2210301	O3:K5	1973	Japan	18.7	−	−	−	−	DRR612085
18	RIMD2210302	O6:K18	1973	Japan	4.1	−	−	−	−	DRR612086
19	RIMD2210304	O3:K54	1973	Japan	18.7	−	−	−	−	DRR612087
20	RIMD2210307	O4:K10	1974	Japan	7.1	−	−	−	−	DRR612088
21	RIMD2210311	O8:K20	1975	Japan	18.7	−	−	+	−	DRR612089
22	RIMD2210331	O3:K7	1973	Japan	3.3	−	−	−	−	DRR612090
23	RIMD2210332	O4:K10	1973	Japan	7.1	−	−	−	−	DRR612091
24	RIMD2210334	O10:K24	1973	Japan	18.7	−	−	−	−	DRR612092
25	RIMD2210337	O4:K4	1973	Japan	3.1	−	−	−	−	DRR612094
26	RIMD2210338	O5:K15	1973	Japan	16.1	−	−	−	−	DRR612095
27	RIMD2210339	O3:K33	1973	Japan	15.1	−	−	−	−	DRR612096
28	RIMD2210341	O6:K46	1965	Japan	18.5	−	−	−	−	DRR612097
29	RIMD2210343	O4:K12	1969	Japan	18.1	−	−	−	−	DRR612098
30	RIMD2210344	O3:K54	1971	Japan	18.7	−	−	−	−	DRR612099
31	RIMD2210345	O3:K6	1971	Japan	6.1	+	−	−	−	DRR612100
32	RIMD2210346	O4:K8	1971	Japan	18.7	−	−	−	−	DRR612101
33	RIMD2210347	O6:K46	1972	Japan	18.5	−	−	−	−	DRR612102
34	RIMD2210348	O1:K1	1972	Japan	18.7	−	−	−	−	DRR612103
35	RIMD2210353	O3:K6	1976	Japan	6.1	+	−	−	−	DRR612105
36	RIMD2210372	O10:K19	1976	Japan	18.7	−	−	−	−	DRR612106
37	RIMD2210384	O4:K-	1976	Japan	18.7	−	−	−	−	DRR612107
38	RIMD2210536	O3:K6	1985	Japan (Maldives)	17.2	−	−	−	−	DRR612108
39	RIMD2210591	O3:K29	1996	Japan (Thailand)	14.1	−	−	−	−	DRR612109
40	RIMD2210592	O4:K55	1996	Japan (Thailand)	8.1	−	−	−	−	DRR612110
41	RIMD2210595	O12:KUT	1996	Japan (Thailand)	18.3	−	−	−	−	DRR612111
42	RIMD2210600	O3:K5	1996	Japan (Philippines)	18.7	−	−	−	−	DRR612112
43	RIMD2210602	O6:K18	1996	Japan (Thailand)	4.1	−	−	−	−	DRR612113
44	RIMD2210605	O8:K41	1996	Japan (Thailand)	2.1	−	−	−	−	DRR612114
45	RIMD2210606	O1:KUT	1996	Japan (Thailand)	13.2	−	−	−	−	DRR612115
46	RIMD2210608	OUT:KUT	1996	Japan (Myanmar)	18.7	−	−	−	−	DRR612116
47	RIMD2210611	O1:K69	1996	Japan (Thailand)	18.2	−	−	−	−	DRR612117
48	RIMD2210615	O4:K11	1996	Japan (Philippines)	3.2	−	−	−	−	DRR612118
49	RIMD2210617	O4:K12	1996	Japan (Philippines)	18.7	−	−	−	−	DRR612119
50	RIMD2210618	O4:K1	1996	Japan (Philippines)	12.1	−	−	−	−	DRR612120
51	RIMD2210619	O2:K3	1996	Japan (Singapore)	5.2	−	−	−	−	DRR612121
52	RIMD2210628	O4:K9	1996	Japan (Thailand)	10.1	−	−	−	−	DRR612122
53	RIMD2210629	O1:KUT	1996	Japan (Singapore)	8.2	−	−	−	−	DRR612123
54	RIMD2210630	O1:K56	1996	Japan (Thailand)	8.2	−	−	−	−	DRR612124
55	RIMD2210631	O4:K63	1996	Japan (Thailand)	11.1	−	−	−	−	DRR612125
56	RIMD2210633	O3:K6	1996	Japan (Thailand)	6.2	+	+	+	+	BA000031, BA000032
57	RIMD2210635	O4:KUT	1996	Japan (Malta)	10.1	−	−	−	−	DRR612126
58	RIMD2210637	O5:KUT	1996	Japan (Malta)	16.1	−	−	−	−	DRR612127
59	RIMD2210640	O4:K10	1996	Japan (Philippines)	7.1	−	−	−	−	DRR612128
60	RIMD2210647	O4:K8	1996	Japan (Singapore)	1.2	−	−	−	−	DRR612129
61	RIMD2210662	O8:K21	1996	Japan (Thailand)	9.1	−	−	−	−	DRR612130
62	RIMD2210670	O3:K57	1996	Japan (Philippines)	18.7	−	−	−	−	DRR612131
63	RIMD2210677	O3:K7	1996	Japan (China)	3.3	−	−	−	−	DRR612132
64	RIMD2210685	O1:K32	1996	Japan (Thailand)	10.1	−	−	−	−	DRR612133
65	RIMD2210775	O12:KUT	1993	Japan (China)	18.7	−	−	−	−	DRR612134
66	RIMD2210776	O8:K21	1993	Japan (Hong Kong, Monaco)	9.2	−	−	−	−	DRR612135
67	RIMD2210777	O3:KUT	1993	Japan (Taiwan)	3.3	−	−	−	−	DRR612136
68	RIMD2210779	O4:K12	1993	Japan (Korea)	18.7	−	−	−	−	DRR612137
69	RIMD2210780	O4:K4	1993	Japan (Philippines)	3.1	−	−	−	−	DRR612138
70	RIMD2210781	O3:K58	1993	Japan (Thailand)	18.7	−	−	−	−	DRR612139
71	RIMD2210783	O1:K56	1993	Japan (Hong Kong)	16.1	−	−	−	−	DRR612140
72	RIMD2210785	O1:KUT	1993	Japan (China, Hong Kong, India)	13.2	−	−	−	−	DRR612141
73	RIMD2210786	O2:K3	1993	Japan (Thailand)	5.2	−	−	−	−	DRR612142
74	RIMD2210787	O4:K8	1993	Japan (Philippines)	16.1	−	−	−	−	DRR612143
75	RIMD2210789	O8:K41	1993	Japan (Thailand)	2.1	−	−	−	−	DRR612144
76	RIMD2210790	O3:K6	1993	Japan (Thailand)	17.2	−	−	−	−	DRR612145
77	RIMD2210791	O5:KUT	1993	Japan (Thailand)	18.7	−	−	−	−	DRR612146
78	RIMD2210794	O5:K15	1993	Japan (Thailand)	18.7	−	−	−	−	DRR612147
79	RIMD2210795	O4:K11	1993	Japan (Thailand)	12.1	−	−	−	−	DRR612148
80	RIMD2210856	O10:KUT	1991	Japan (Thailand)	18.7	−	−	−	−	DRR612149
81	RIMD2210876	O4:K-	1992	Japan (Singapore)	18.7	−	−	−	−	DRR612150
82	RIMD2210877	O1:K-	1992	Japan (Thailand)	18.7	−	−	−	−	DRR612151
83	RIMD2210884	O4:K8	1992	Japan (Thailand)	1.4	−	−	−	−	DRR612152
84	RIMD2211200	O4:K68	1997	Japan (India, Nepal, Thailand)	6.4	+	+	+	+	DRR612153
85	RIMD2211223	O5:K17	1995	Japan (Thailand)	16.1	−	−	−	−	DRR612154
86	RIMD2211231	O3:K5	1995	Japan (Philippines)	2.1	−	−	−	−	DRR612155
87	RIMD2211243	O4:K10	1995	Japan (Philippines)	7.1	−	−	−	−	DRR612156
88	RIMD2211244	O6:K18	1995	Japan (Philippines)	4.1	−	−	−	−	DRR612157
89	RIMD2211245	O1:K56	1995	Japan (Thailand)	3.1	−	−	−	−	DRR612158
90	RIMD2211253	O1:K69	1995	Japan (Singapore)	18.2	−	−	−	−	DRR612159
91	RIMD2211263	O5:KUT	1995	Japan (Nepal)	18.7	−	−	−	−	DRR612160
92	RIMD2211266	O10:KUT	1995	Japan (Taiwan)	18.7	−	−	−	−	DRR612161
93	RIMD2211269	O4:K4	1995	Japan (Vietnam)	3.1	−	−	−	−	DRR612162
94	RIMD2211270	O4:K63	1995	Japan (Thailand)	11.1	−	−	−	−	DRR612163
95	RIMD2211277	O11:KUT	1995	Japan (Taiwan)	18.7	−	−	−	−	DRR612164
96	RIMD2211281	O4:K55	1995	Japan (Thailand)	8.1	−	−	−	−	DRR612165
97	RIMD2211289	O4:K12	1995	Japan (Indonesia)	1.2	−	−	−	−	DRR612166
98	RIMD2211291	O8:K41	1995	Japan (China)	2.1	−	−	−	−	DRR612167
99	RIMD2211294	O4:K9	1995	Japan (Philippines)	10.1	−	−	−	−	DRR612168
100	RIMD2211295	O4:K8	1995	Japan (Singapore)	1.3	−	−	−	−	DRR612169
101	RIMD2211297	O4:K11	1995	Japan (Vietnam)	3.2	−	−	−	−	DRR612170
102	RIMD2211298	O12:KUT	1995	Japan (Vietnam)	18.3	−	−	−	−	DRR612171
103	RIMD2211299	O3:K57	1995	Japan (Singapore)	18.7	−	−	−	−	DRR612172
104	RIMD2211301	O3:K7	1995	Japan (Vietnam)	18.7	−	−	−	−	DRR612173
105	RIMD2211302	O1:KUT	1995	Japan (Singapore)	13.3	−	−	−	−	DRR612174
106	RIMD2211309	O3:K56	1995	Japan (Philippines)	18.7	−	−	−	−	DRR612175
107	RIMD2211312	O3:KUT	1995	Japan (Vietnam)	3.3	−	−	−	−	DRR612176
108	RIMD2211313	O1:K38	1995	Japan (Vietnam)	18.7	−	−	−	−	DRR612177
109	RIMD2211317	O3:K6	1995	Japan (Indonesia)	6.2	+	+	+	+	DRR612178
110	RIMD2211322	O2:K21	1995	Japan (India)	9.2	−	−	−	−	DRR612179
111	RIMD2211325	O8:K21	1995	Japan (Thailand)	9.3	−	−	−	−	DRR612180
112	RIMD2211329	O2:K3	1995	Japan (Korea)	5.2	−	−	−	−	DRR612181
113	RIMD2211331	O3:K29	1995	Japan (Thailand)	14.1	−	−	−	−	DRR612182
114	RIMD2211335	O13:KUT	1995	Japan (Nepal)	18.6	−	−	−	−	DRR612183
115	RIMD2211347	O4:KUT	1995	Japan (Thailand)	18.7	−	−	−	−	DRR612184
116	RIMD2211351	O1:K58	1995	Japan (Thailand)	18.7	−	−	−	−	DRR612185
117	RIMD2211367	O5:K68	1995	Japan (Philippines)	8.3	−	−	−	−	DRR612186
118	RIMD2211499	O2:K3	1994	Japan (China, Taiwan)	5.2	−	−	−	−	DRR612187
119	RIMD2211693	O4;K11	1998	Japan	12.1	−	−	−	−	DRR612188
120	RIMD2211695	O4:K63	1998	Japan	11.1	−	−	−	−	DRR612189
121	RIMD2211697	O1:K56	1998	Japan	8.2	−	−	−	−	DRR612190
122	RIMD2211709	O3:K6	1998	Japan	6.2	+	+	+	+	DRR612191
123	RIMD2211932	O8:K-	1990	Japan (Malta)	9.1	−	−	−	−	DRR612192
124	RIMD2211982	O2:K3	1998	Japan (Philippines)	5.2	−	−	−	−	DRR612193
125	RIMD2212010	O6:K18	1998	Japan (Thailand)	4.1	−	−	−	−	DRR612194
126	RIMD2212012	O4:K68	1998	Japan (Vietnam)	6.4	+	+	+	+	DRR612195
127	RIMD2212013	O3:K-	1998	Japan (Vietnam)	18.7	−	−	−	−	DRR612196
128	RIMD22121037	O10:K52	2001	Japan (Vietnam)	18.7	−	−	−	−	DRR612197
129	RIMD22121158	O3:K-	2000	Japan (Indonesia)	18.6	−	−	−	−	DRR612198
130	RIMD22121266	O1:K20	2002	Japan (Thailand)	18.4	−	−	−	−	DRR612199
131	RIMD22121271	O1:KUT	2002	Japan (Palau)	18.7	−	−	−	−	DRR612200
132	RIMD22121386	O1:K56	2002	Japan (Thailand)	18.7	−	−	−	−	DRR612201
133	RIMD22121464	O1:K33	2002	Japan (Vietnam)	18.7	−	−	−	−	DRR612202
134	RIMD22121755	O1:KUT	2004	Japan (Vietnam)	6.3	+	+	+	+	DRR612203
135	RIMD2212182	O1:KUT	1999	Japan (Thailand)	6.3	+	+	+	+	DRR612204
136	RIMD2212185	O4:K68	1999	Japan (Thailand)	6.4	+	+	+	+	DRR612205
137	RIMD22121920	O3:K6	1986	Japan	6.1	+	−	−	−	DRR612206
138	RIMD22121921	O3:K6	1988	Japan	6.1	+	−	−	−	DRR612207
139	RIMD22122377	O3:K7	2005	Japan (Thailand)	18.7	−	−	−	−	DRR612208
140	RIMD22122382	OUT:KUT	2005	Japan (Thailand)	18.7	−	−	−	−	DRR612209
141	RIMD22122395	O3:K75	2005	Japan (Thailand)	18.7	−	−	−	−	DRR612210
142	RIMD22122410	O11:KUT	2005	Japan (Thailand)	18.7	−	−	−	−	DRR612211
143	RIMD22122421	O3:KUT	2005	Japan (Indonesia)	18.6	−	−	−	−	DRR612212
144	RIMD22122682	O1:K20	2005	Japan (Vietnam)	18.4	−	−	−	−	DRR612213
145	RIMD22122705	O1:KUT	2005	Japan (Thailand)	13.1	−	+	−	−	DRR612214
146	RIMD22122739	O4:K68	2005	Japan (Vietnam)	6.4	+	+	+	+	DRR612215
147	RIMD22122886	O8:K56	2005	Japan (Thailand)	18.7	−	−	−	−	DRR612216
148	RIMD22123040	O1:K36	2006	Japan (Vietnam)	6.3	+	+	+	+	DRR612217
149	RIMD22123050	O1:K25	2006	Japan (Vietnam)	6.3	+	+	+	+	DRR612218
150	RIMD22123097	O4:K68	2006	Japan (Thailand)	6.4	+	+	+	+	DRR612219
151	RIMD22123192	O1:KUT	2006	Japan (Malta)	13.1	−	−	−	−	DRR612220
152	RIMD2212409	O1:KUT	2000	Japan (Thailand)	6.3	+	+	+	+	DRR612221
153	RIMD22124391	O3:K6	1981	Japan	18.7	−	−	−	−	DRR612222
154	RIMD22124395	O3:K6	1984	Japan	17.2	−	−	−	−	DRR612224
155	RIMD22124399	O3:K6	1979	Japan (Hong Kong)	17.1	−	−	−	−	DRR612225
156	RIMD2212468	O3:K6	2001	Japan	6.2	+	+	+	+	DRR612227
157	RIMD2212624	O5:K17	2000	Japan (Vietnam)	18.7	−	−	−	−	DRR612228
158	RIMD2212673	O1:K56	2000	Japan (Thailand)	18.7	−	−	−	−	DRR612229
159	RIMD2212707	O3:K-	2001	Japan (Vietnam)	18.7	−	−	−	−	DRR612230
160	RIMD2212746	O8:K-	2001	Japan (Philippines)	18.7	−	−	−	−	DRR612231
161	RIMD2212860	O1:KUT	2001	Japan (Philippines)	6.3	+	−	+	+	DRR612232
162	RIMD2212924	O4:K68	2001	Japan (Vietnam)	6.4	+	+	+	+	DRR612233
163	RIMD2212940	O1:K-	2001	Japan (Vietnam)	18.7	−	−	−	−	DRR612234
* The travel histories of imported cases in Japan are shown in parentheses.

## Sheet: Table_S2
Table S2. Sequences of PCR primers
		Forward	Reverse	Amplicon size
GS-PCR		TAATGAGGTAGAAACA	ACGTAACGGGCCTACA	651 bp
orf8-PCR		GTTCGCATACAGTTGAGG	AAGTACAGCAGGAGTGAG	746 bp
PGS-PCR		TTCGTTTCGCGCCACAACT	TGCGGTGATTATTCGCGTCT	235 bp
VPaI5-PCR	Upstream	TTTTCGAATCAACTCACGCAACTC	CGAGTTATCGACAAGGTAGTTATG	Positive: 827 bp and 649 bp
	Downstream	ACTTGCGTACTCTTCTATATCTCC	CTTAAAGAGGGTGACCAAGTTCAA	Negative: 468 bp

## Sheet: Table_S3
Table S3. List of clinical isolates from Thailand.
No	Strain	Serotype	Year of isolation	Clade	VPaI5-PCR	Accession number
1	RVP2	O1:K56	2006	Non-pandemic	−	SRR29005068
2	RVP3	O1:KUT	2006	Pandemic	+	SRR29005067
3	RVP4	O3:K6	2006	Pandemic	+	SRR29005056
4	RVP5	O1:KUT	2006	Pandemic	+	SRR29005045
5	RVP15	O3:K6	2008	Pandemic	+	SRR29005024
6	RVP21	O11:KUT	2008	Non-pandemic	−	SRR29005034
7	RVP22	O5:KUT	2008	Non-pandemic	−	SRR29005023
8	RVP27	O1:KUT	2008	Non-pandemic	−	SRR29005022
9	RVP30	O8:KUT	2008	Non-pandemic	−	SRR29005012
10	RVP34	O5:KUT	2008	Non-pandemic	−	SRR29005002
11	RVP42	O3:K6	2008	Pandemic	+	SRR29005021
12	RVP44	O1:KUT	2008	Pandemic	+	SRR29005013
13	RVP49	O1:KUT	2009	Pandemic	+	SRR29005020
14	RVP60	O3:K6	2009	Pandemic	+	SRR29005019
15	RVP71	O1:KUT	2010	Non-pandemic	−	SRR29005018
16	RVP73	O11:KUT	2010	Pandemic	+	SRR29005001
17	RVP74	O1:KUT	2010	Non-pandemic	−	SRR29005046
18	RVP75	O3:K6	2010	Pandemic	+	SRR29005035
19	RVP76	O11:KUT	2010	Pandemic	+	SRR29005017
20	RVP77	O3:KUT	2010	Non-pandemic	−	SRR29005044
21	RVP78	O2:K3	2011	Non-pandemic	−	SRR29005043
22	RVP83	O1:K56	2011	Non-pandemic	−	SRR29005033
23	RVP85	O2:K3	2011	Pandemic	+	SRR29005000
24	RVP94	O3:K6	2015	Pandemic	+	SRR29005032
25	RVP103	O6:KUT	2015	Non-pandemic	−	SRR29005042
26	RVP112	O10:KUT	2015	Pandemic	+	SRR29005011
27	RVP113	O2:K3	2015	Non-pandemic	−	SRR29005041
28	RVP114	O3:K6	2015	Non-pandemic	−	SRR29005066
29	RVP115	O10:KUT	2015	Pandemic	+	SRR29005010
30	RVP116	O4:K11	2015	Non-pandemic	−	SRR29005040
31	RVP117	O10:KUT	2015	Pandemic	+	SRR29005009
32	RVP124	O10:KUT	2015	Pandemic	+	SRR21252248
33	RVP129	O4:K9	2016	Non-pandemic	−	SRR29005039
34	RVP130	O1:KUT	2016	Non-pandemic	−	SRR29005031
35	RVP135	O3:KUT	2016	Pandemic	+	SRR29005065
36	RVP144	O10:KUT	2016	Pandemic	+	SRR29005008
37	RVP150	O10:KUT	2016	Pandemic	+	SRR29005064
38	RVP151	O10:KUT	2016	Non-pandemic	−	SRR29005007
39	RVP157	O3:K6	2016	Pandemic	+	SRR29005063
40	RVP162	O1:K56	2016	Pandemic	+	SRR29005062
41	RVP168	O11:KUT	2016	Non-pandemic	−	SRR29005016
42	RVP170	O3:K6	2016	Non-pandemic	−	SRR29005038
43	RVP176	O3:K6	2016	Pandemic	+	SRR29005061
44	RVP179	O1:K56	2016	Non-pandemic	−	SRR29005015
45	RVP182	O3:K6	2016	Non-pandemic	−	SRR29005030
46	RVP188	O4:KUT	2016	Non-pandemic	−	SRR29005060
47	RVP191	O10:KUT	2016	Pandemic	+	SRR29005059
48	RVP198	O3:K6	2016	Pandemic	+	SRR29005058
49	RVP200	O10:KUT	2016	Pandemic	+	SRR29005057
50	RVP201	O10:K60	2016	Pandemic	+	SRR21252247
51	RVP205	O1:K56	2016	Non-pandemic	−	SRR29005055
52	RVP206	O10:K60	2016	Pandemic	+	SRR29005054
53	RVP210	O1:K58	2016	Non-pandemic	−	SRR29005053
54	RVP211	O10:KUT	2016	Pandemic	+	SRR29005052
55	RVP214	O3:K6	2017	Pandemic	+	SRR29005029
56	RVP216	O3:K6	2017	Non-pandemic	−	SRR29005051
57	RVP219	O1:KUT	2017	Pandemic	+	SRR29005028
58	RVP223	O3:K6	2017	Pandemic	+	SRR29005027
59	RVP226	O1:KUT	2017	Non-pandemic	−	SRR29005050
60	RVP233	O1:KUT	2017	Pandemic	+	SRR29005026
61	RVP239	O3:KUT	2017	Pandemic	+	SRR29005006
62	RVP240	O10:KUT	2017	Pandemic	+	SRR29005005
63	RVP241	O1:KUT	2017	Pandemic	+	SRR29005014
64	RVP243	O10:KUT	2017	Non-pandemic	−	SRR29005004
65	RVP247	O3:KUT	2017	Non-pandemic	−	SRR29005049
66	RVP248	O10:KUT	2017	Pandemic	+	SRR29005037
67	RVP252	O1:KUT	2017	Non-pandemic	−	SRR29005048
68	RVP254	O3:KUT	2017	Pandemic	+	SRR29005003
69	RVP256	O3:KUT	2017	Pandemic	+	SRR29005036
70	RVP258	O3:K6	2018	Pandemic	+	SRR29005025
71	RVP262	O3:KUT	2018	Non-pandemic	−	SRR29005047

## Sheet: Table_S4
Table S4. Genomes of clinical isolates from public database.
No	Strain	Serotype	Year of isolation	Country	Clade	In silicoVPaI5-PCR	Reference
1	BH0083	O10:K4	2020	China	Pandemic	+	Huang Y, et al. Emerg Infect Dis. 2022;28:1261-1264.
2	BH0084	O10:K4	2020	China	Pandemic	+	Huang Y, et al. Emerg Infect Dis. 2022;28:1261-1264.
3	BH0085	O10:K4	2020	China	Pandemic	+	Huang Y, et al. Emerg Infect Dis. 2022;28:1261-1264.
4	BH0086	O10:K4	2020	China	Pandemic	+	Huang Y, et al. Emerg Infect Dis. 2022;28:1261-1264.
5	BH0087	O10:K4	2020	China	Pandemic	+	Huang Y, et al. Emerg Infect Dis. 2022;28:1261-1264.
6	BH0088	O10:K4	2020	China	Pandemic	+	Huang Y, et al. Emerg Infect Dis. 2022;28:1261-1264.
7	BH0089	O10:K4	2020	China	Pandemic	+	Huang Y, et al. Emerg Infect Dis. 2022;28:1261-1264.
8	BH0090	O10:K4	2020	China	Pandemic	+	Huang Y, et al. Emerg Infect Dis. 2022;28:1261-1264.
9	CDC_K4556R	O1:KUT	2006	USA	Non-pandemic	−	Miller JJ, et al. Appl Environ Microbiol. 2021; 87: e01403-20.
10	CDC_K4557	O1:K33	2006	USA	Non-pandemic	−	Miller JJ, et al. Appl Environ Microbiol. 2021; 87: e01403-20.
11	CDC_K4558G	O3:K39	2006	USA	Non-pandemic	−	Miller JJ, et al. Appl Environ Microbiol. 2021; 87: e01403-20.
12	CDC_K4558W	O3:KUT	2006	USA	Non-pandemic	−	Miller JJ, et al. Appl Environ Microbiol. 2021; 87: e01403-20.
13	CDC_K4588	O5:KUT	2006	USA	Non-pandemic	−	Miller JJ, et al. Appl Environ Microbiol. 2021; 87: e01403-20.
14	CDC_K4636	O10:KUT	2006	USA	Non-pandemic	−	Miller JJ, et al. Appl Environ Microbiol. 2021; 87: e01403-20.
15	CDC_K4637G	O3:K6	2006	USA	Pandemic	+	Miller JJ, et al. Appl Environ Microbiol. 2021; 87: e01403-20.
16	CDC_K4637W	O3:K6	2006	USA	Pandemic	+	Miller JJ, et al. Appl Environ Microbiol. 2021; 87: e01403-20.
17	CDC_K4638	O10:KUT	2006	USA	Non-pandemic	−	Miller JJ, et al. Appl Environ Microbiol. 2021; 87: e01403-20.
18	CDC_K4639G	O4:K12	2006	USA	Non-pandemic	−	Miller JJ, et al. Appl Environ Microbiol. 2021; 87: e01403-20.
19	CDC_K4639W	O4:KUT	2006	USA	Non-pandemic	−	Miller JJ, et al. Appl Environ Microbiol. 2021; 87: e01403-20.
20	CDC_K4762	O5:K17	2006	USA	Non-pandemic	−	Miller JJ, et al. Appl Environ Microbiol. 2021; 87: e01403-20.
21	CDC_K4763	O5:KUT	2006	USA	Non-pandemic	−	Miller JJ, et al. Appl Environ Microbiol. 2021; 87: e01403-20.
22	CDC_K4764D	O8:K41	2006	USA	Non-pandemic	−	Miller JJ, et al. Appl Environ Microbiol. 2021; 87: e01403-20.
23	CDC_K4764L	O8:K41	2006	USA	Non-pandemic	−	Miller JJ, et al. Appl Environ Microbiol. 2021; 87: e01403-20.
24	CDC_K4775	O3:K6	2007	USA	Pandemic	+	Miller JJ, et al. Appl Environ Microbiol. 2021; 87: e01403-20.
25	CDC_K4842	O5:K47	2006	USA	Non-pandemic	−	Miller JJ, et al. Appl Environ Microbiol. 2021; 87: e01403-20.
26	CDC_K4857G	O5:K17	2007	USA	Non-pandemic	−	Miller JJ, et al. Appl Environ Microbiol. 2021; 87: e01403-20.
27	CDC_K4857W	O5:KUT	2007	USA	Non-pandemic	−	Miller JJ, et al. Appl Environ Microbiol. 2021; 87: e01403-20.
28	CDC_K4858	O4:K4	2006	USA	Non-pandemic	−	Miller JJ, et al. Appl Environ Microbiol. 2021; 87: e01403-20.
29	CDC_K4859	O6:K18	2007	USA	Non-pandemic	−	Miller JJ, et al. Appl Environ Microbiol. 2021; 87: e01403-20.
30	CDC_K4981	O1:KUT	2007	USA	Non-pandemic	−	Miller JJ, et al. Appl Environ Microbiol. 2021; 87: e01403-20.
31	CDC_K5009W	O4:K53	2006	USA	Non-pandemic	−	Miller JJ, et al. Appl Environ Microbiol. 2021; 87: e01403-20.
32	CDC_K5010G	O1:KUT	2006	USA	Pandemic	+	Miller JJ, et al. Appl Environ Microbiol. 2021; 87: e01403-20.
33	CDC_K5010W	O1:KUT	2006	USA	Pandemic	+	Miller JJ, et al. Appl Environ Microbiol. 2021; 87: e01403-20.
34	CDC_K5058	O3:K6	2007	USA	Pandemic	+	Miller JJ, et al. Appl Environ Microbiol. 2021; 87: e01403-20.
35	CDC_K5059G	O5:KUT	2007	USA	Non-pandemic	−	Miller JJ, et al. Appl Environ Microbiol. 2021; 87: e01403-20.
36	CDC_K5059W	O5:KUT	2007	USA	Non-pandemic	−	Miller JJ, et al. Appl Environ Microbiol. 2021; 87: e01403-20.
37	CDC_K5067	O1:K56	2007	USA	Non-pandemic	−	Miller JJ, et al. Appl Environ Microbiol. 2021; 87: e01403-20.
38	CDC_K5073	O3:K56	2007	USA	Non-pandemic	−	Miller JJ, et al. Appl Environ Microbiol. 2021; 87: e01403-20.
39	CDC_K5125	O3:KUT	2007	USA	Non-pandemic	−	Miller JJ, et al. Appl Environ Microbiol. 2021; 87: e01403-20.
40	CDC_K5126	O3:KUT	2007	USA	Non-pandemic	−	Miller JJ, et al. Appl Environ Microbiol. 2021; 87: e01403-20.
41	CDC_K5276	O11:KUT	2007	USA	Non-pandemic	−	Miller JJ, et al. Appl Environ Microbiol. 2021; 87: e01403-20.
42	CDC_K5278	O4:K12	2007	USA	Non-pandemic	−	Miller JJ, et al. Appl Environ Microbiol. 2021; 87: e01403-20.
43	CDC_K5280	O4:K12	2007	USA	Non-pandemic	−	Miller JJ, et al. Appl Environ Microbiol. 2021; 87: e01403-20.
44	CDC_K5281	O4:K12	2007	USA	Non-pandemic	−	Miller JJ, et al. Appl Environ Microbiol. 2021; 87: e01403-20.
45	CDC_K5282	O5:KUT	2007	USA	Non-pandemic	−	Miller JJ, et al. Appl Environ Microbiol. 2021; 87: e01403-20.
46	CDC_K5306	O4:K9	2007	USA	Non-pandemic	−	Miller JJ, et al. Appl Environ Microbiol. 2021; 87: e01403-20.
47	CDC_K5308	O4:K63	2007	USA	Non-pandemic	−	Miller JJ, et al. Appl Environ Microbiol. 2021; 87: e01403-20.
48	CDC_K5324G	O1:K20	2007	USA	Non-pandemic	−	Miller JJ, et al. Appl Environ Microbiol. 2021; 87: e01403-20.
49	CDC_K5324W	O1:K20	2007	USA	Non-pandemic	−	Miller JJ, et al. Appl Environ Microbiol. 2021; 87: e01403-20.
50	CDC_K5330	O5:KUT	2007	USA	Non-pandemic	−	Miller JJ, et al. Appl Environ Microbiol. 2021; 87: e01403-20.
51	CDC_K5331	O4:K8	2007	USA	Non-pandemic	−	Miller JJ, et al. Appl Environ Microbiol. 2021; 87: e01403-20.
52	CDC_K5345G	O4:K12	2007	USA	Non-pandemic	−	Miller JJ, et al. Appl Environ Microbiol. 2021; 87: e01403-20.
53	CDC_K5345W	O4:K12	2007	USA	Non-pandemic	−	Miller JJ, et al. Appl Environ Microbiol. 2021; 87: e01403-20.
54	CDC_K5346	O4:K12	2007	USA	Non-pandemic	−	Miller JJ, et al. Appl Environ Microbiol. 2021; 87: e01403-20.
55	CDC_K5428	O1:KUT	2007	USA	Non-pandemic	−	Miller JJ, et al. Appl Environ Microbiol. 2021; 87: e01403-20.
56	CDC_K5429	O4:K12	2007	USA	Non-pandemic	−	Miller JJ, et al. Appl Environ Microbiol. 2021; 87: e01403-20.
57	CDC_K5433	O4:KUT	2007	USA	Non-pandemic	−	Miller JJ, et al. Appl Environ Microbiol. 2021; 87: e01403-20.
58	CDC_K5435	O1:KUT	2007	USA	Non-pandemic	−	Miller JJ, et al. Appl Environ Microbiol. 2021; 87: e01403-20.
59	CDC_K5437	O4:KUT	2007	USA	Non-pandemic	−	Miller JJ, et al. Appl Environ Microbiol. 2021; 87: e01403-20.
60	CDC_K5438	O1:KUT	2007	USA	Non-pandemic	−	Miller JJ, et al. Appl Environ Microbiol. 2021; 87: e01403-20.
61	CDC_K5439	O4:K8	2007	USA	Non-pandemic	−	Miller JJ, et al. Appl Environ Microbiol. 2021; 87: e01403-20.
62	CDC_K5457	O4:KUT	2007	USA	Non-pandemic	−	Miller JJ, et al. Appl Environ Microbiol. 2021; 87: e01403-20.
63	CDC_K5485	O6:K18	2007	USA	Non-pandemic	−	Miller JJ, et al. Appl Environ Microbiol. 2021; 87: e01403-20.
64	CDC_K5512	O4:K12	2007	USA	Non-pandemic	−	Miller JJ, et al. Appl Environ Microbiol. 2021; 87: e01403-20.
65	CDC_K5528	O4:K68	2007	USA	Pandemic	−	Miller JJ, et al. Appl Environ Microbiol. 2021; 87: e01403-20.
66	CDC_K5582	O11:KUT	2007	USA	Non-pandemic	−	Miller JJ, et al. Appl Environ Microbiol. 2021; 87: e01403-20.
67	CDC_K5618	O10:KUT	2007	USA	Non-pandemic	−	Miller JJ, et al. Appl Environ Microbiol. 2021; 87: e01403-20.
68	CDC_K5620	O10:KUT	2007	USA	Non-pandemic	−	Miller JJ, et al. Appl Environ Microbiol. 2021; 87: e01403-20.
69	CDC_K5629	O4:K13	2007	USA	Non-pandemic	−	Miller JJ, et al. Appl Environ Microbiol. 2021; 87: e01403-20.
70	CDC_K5635	O5:K30	2007	USA	Non-pandemic	−	Miller JJ, et al. Appl Environ Microbiol. 2021; 87: e01403-20.
71	CDC_K5701	O1:KUT	2007	USA	Non-pandemic	−	Miller JJ, et al. Appl Environ Microbiol. 2021; 87: e01403-20.
72	FCG0121	O10:K4	2020	China	Pandemic	+	Huang Y, et al. Emerg Infect Dis. 2022;28:1261-1264.
73	FCG0124	O10:K4	2020	China	Pandemic	+	Huang Y, et al. Emerg Infect Dis. 2022;28:1261-1264.
74	FCG0125	O10:K4	2020	China	Pandemic	+	Huang Y, et al. Emerg Infect Dis. 2022;28:1261-1264.
75	FCG0126	O10:K4	2020	China	Pandemic	+	Huang Y, et al. Emerg Infect Dis. 2022;28:1261-1264.
76	FCG0127	O10:K4	2020	China	Pandemic	+	Huang Y, et al. Emerg Infect Dis. 2022;28:1261-1264.
77	FCG0128	O10:K4	2020	China	Pandemic	+	Huang Y, et al. Emerg Infect Dis. 2022;28:1261-1264.
78	FCG0130	O10:K4	2020	China	Pandemic	+	Huang Y, et al. Emerg Infect Dis. 2022;28:1261-1264.
79	FCG0131	O10:K4	2020	China	Pandemic	+	Huang Y, et al. Emerg Infect Dis. 2022;28:1261-1264.
80	FCG0132	O10:K4	2020	China	Pandemic	+	Huang Y, et al. Emerg Infect Dis. 2022;28:1261-1264.
81	NN0207	O10:K4	2020	China	Pandemic	+	Huang Y, et al. Emerg Infect Dis. 2022;28:1261-1264.
82	QZ0184	O10:K4	2020	China	Pandemic	+	Huang Y, et al. Emerg Infect Dis. 2022;28:1261-1264.
83	RMDVP1	O10:K4	2021	Thailand	Pandemic	+	Okada K, et al. Microbiol Immunol. 2023;67:201-203.
84	S0341	O10:K4	2020	China	Pandemic	+	Zhang P, et al. BMC Genomics. 2024;25:1187.
85	S0360	O10:K4	2020	China	Pandemic	+	Zhang P, et al. BMC Genomics. 2024;25:1187.
86	S0364	O10:K4	2020	China	Pandemic	+	Zhang P, et al. BMC Genomics. 2024;25:1187.
87	S0391	O10:K4	2020	China	Pandemic	+	Zhang P, et al. BMC Genomics. 2024;25:1187.
88	S0433	O10:K4	2020	China	Pandemic	+	Zhang P, et al. BMC Genomics. 2024;25:1187.
89	S0453	O10:K4	2020	China	Pandemic	+	Zhang P, et al. BMC Genomics. 2024;25:1187.
90	S0463	O10:K4	2020	China	Pandemic	+	Zhang P, et al. BMC Genomics. 2024;25:1187.
91	S0466	O10:K4	2020	China	Pandemic	+	Zhang P, et al. BMC Genomics. 2024;25:1187.
92	S0467	O10:K4	2020	China	Pandemic	+	Zhang P, et al. BMC Genomics. 2024;25:1187.
93	S0468	O10:K4	2020	China	Pandemic	+	Zhang P, et al. BMC Genomics. 2024;25:1187.
94	S0469	O10:K4	2020	China	Pandemic	+	Zhang P, et al. BMC Genomics. 2024;25:1187.
95	S0470	O10:K4	2020	China	Pandemic	+	Zhang P, et al. BMC Genomics. 2024;25:1187.
96	S1424	O10:K4	2021	China	Pandemic	+	Zhang P, et al. BMC Genomics. 2024;25:1187.
97	S1472	O10:K4	2021	China	Pandemic	+	Zhang P, et al. BMC Genomics. 2024;25:1187.
98	S1473	O10:K4	2021	China	Pandemic	+	Zhang P, et al. BMC Genomics. 2024;25:1187.
99	S1474	O10:K4	2021	China	Pandemic	+	Zhang P, et al. BMC Genomics. 2024;25:1187.
100	S1484	O10:K4	2021	China	Pandemic	+	Zhang P, et al. BMC Genomics. 2024;25:1187.
101	S1517	O10:K4	2021	China	Pandemic	+	Zhang P, et al. BMC Genomics. 2024;25:1187.
102	S1523	O10:K4	2021	China	Pandemic	+	Zhang P, et al. BMC Genomics. 2024;25:1187.
103	S1598	O10:K4	2021	China	Pandemic	+	Zhang P, et al. BMC Genomics. 2024;25:1187.
104	S2491	O10:K4	2022	China	Pandemic	+	Zhang P, et al. BMC Genomics. 2024;25:1187.
105	S2542	O10:K4	2022	China	Pandemic	+	Zhang P, et al. BMC Genomics. 2024;25:1187.
106	S2584	O10:K4	2022	China	Pandemic	+	Zhang P, et al. BMC Genomics. 2024;25:1187.
107	S2585	O10:K4	2022	China	Pandemic	+	Zhang P, et al. BMC Genomics. 2024;25:1187.
108	S2588	O10:K4	2022	China	Pandemic	+	Zhang P, et al. BMC Genomics. 2024;25:1187.
109	S2589	O10:K4	2022	China	Pandemic	+	Zhang P, et al. BMC Genomics. 2024;25:1187.
110	S2590	O10:K4	2022	China	Pandemic	+	Zhang P, et al. BMC Genomics. 2024;25:1187.
111	S2591	O10:K4	2022	China	Pandemic	+	Zhang P, et al. BMC Genomics. 2024;25:1187.
112	S2592	O10:K4	2022	China	Pandemic	+	Zhang P, et al. BMC Genomics. 2024;25:1187.
113	S2605	O10:K4	2022	China	Pandemic	+	Zhang P, et al. BMC Genomics. 2024;25:1187.
114	S2619	O10:K4	2022	China	Pandemic	+	Zhang P, et al. BMC Genomics. 2024;25:1187.
115	S2659	O10:K4	2022	China	Pandemic	+	Zhang P, et al. BMC Genomics. 2024;25:1187.
116	S2660	O10:K4	2022	China	Pandemic	+	Zhang P, et al. BMC Genomics. 2024;25:1187.
117	S2722	O10:K4	2022	China	Pandemic	+	Zhang P, et al. BMC Genomics. 2024;25:1187.
118	S2724	O10:K4	2022	China	Pandemic	+	Zhang P, et al. BMC Genomics. 2024;25:1187.
